# Supplementary material for: Associations between socio-economic status and household dysfunction in childhood and school-to-work trajectories: the mediating role of adolescent mental health problems
Source: Eur J Public Health. 2026 Feb 2;36(2):ckaf253. doi: 10.1093/eurpub/ckaf253 (PMC13017673; doi:10.1093/eurpub/ckaf253)
Supplement: ckaf253_Supplementary_Data [file ckaf253_supplementary_data.zip]

Archive with 1 entries (1 files):
- ejph-2025-01-om-0060-File006.docx
